# Supplementary material for: Exaggerated groups: amplification in ensemble coding of temporal and spatial features
Source: Proc Biol Sci. 2018 May 23;285(1879):20172770. doi: 10.1098/rspb.2017.2770 (PMC5998104; doi:10.1098/rspb.2017.2770)
Supplement: Data Experiment 2 [file rspb20172770supp3.csv]

subject	task	condition	Slope	PSE
1	TF	single	0.60619	0.94087
2	TF	single	0.63978	0.81649
3	TF	single	0.82088	-0.92501
4	TF	single	2.0472	-0.29316
5	TF	single	1.0215	0.58972
6	TF	single	0.38199	0.92326
7	TF	single	1.4952	0.53881
8	TF	single	1.2551	-0.15896
9	TF	single	0.35257	-0.50193
10	TF	single	0.60767	0.17079
11	TF	single	0.50987	0.68337
12	TF	single	0.22928	-0.59659
13	TF	single	1.1991	2.2894
14	TF	single	0.57251	0.093475
15	TF	single	0.21653	-3.1103
16	TF	single	0.36834	0.69911
1	TF	homogeneous	0.57769	0.58372
2	TF	homogeneous	0.51074	0.17247
3	TF	homogeneous	0.88136	-1.8275
4	TF	homogeneous	1.2966	-1.2588
5	TF	homogeneous	0.56653	0.7219
6	TF	homogeneous	0.4504	3.0209
7	TF	homogeneous	1.391	-0.29359
8	TF	homogeneous	0.98585	-0.84134
9	TF	homogeneous	0.43373	3.4432
10	TF	homogeneous	0.65703	0.73086
11	TF	homogeneous	0.46816	0.23418
12	TF	homogeneous	0.32991	-0.15881
13	TF	homogeneous	0.40949	1.2456
14	TF	homogeneous	0.42979	-0.77033
15	TF	homogeneous	0.17648	-5.2424
16	TF	homogeneous	0.20365	-0.8007
1	TF	lowvariance	0.53067	1.3373
2	TF	lowvariance	0.47217	0.057558
3	TF	lowvariance	0.65942	-0.64403
4	TF	lowvariance	2.0472	-0.29316
5	TF	lowvariance	0.99757	1.3405
6	TF	lowvariance	0.47946	3.2297
7	TF	lowvariance	0.6899	-0.25274
8	TF	lowvariance	1.9064	-0.42302
9	TF	lowvariance	0.34706	1.8241
10	TF	lowvariance	1.3754	2.6624
11	TF	lowvariance	0.65466	-0.33578
12	TF	lowvariance	0.31357	-0.61719
13	TF	lowvariance	0.37507	2.2665
14	TF	lowvariance	0.316	-0.54944
15	TF	lowvariance	0.11568	-6.5495
16	TF	lowvariance	0.26571	-0.4397
1	TF	highvariance	0.76137	4.2484
2	TF	highvariance	0.44238	2.263
3	TF	highvariance	0.40584	0.74678
4	TF	highvariance	1.2691	-0.12383
5	TF	highvariance	0.62497	1.8297
6	TF	highvariance	0.34308	7.0311
7	TF	highvariance	0.57853	1.4557
8	TF	highvariance	0.57517	1.6336
9	TF	highvariance	0.19475	3.1573
10	TF	highvariance	1.1332	5.0622
11	TF	highvariance	0.65739	1.0263
12	TF	highvariance	0.32545	4.0169
13	TF	highvariance	0.81164	4.2955
14	TF	highvariance	0.32552	1.9902
15	TF	highvariance	0.14377	-4.6284
16	TF	highvariance	0.21874	-0.38849
17	Size	single	1.1847	0.2351
18	Size	single	0.94411	0.037774
19	Size	single	0.48979	1.299
20	Size	single	0.54419	-0.33144
21	Size	single	0.87867	-1.2728
22	Size	single	1.6626	0.33426
23	Size	single	1.8315	-0.65814
24	Size	single	0.37249	-1.499
25	Size	single	0.58451	0.67821
26	Size	single	0.4685	0.87745
27	Size	single	0.65847	-0.92697
28	Size	single	0.69347	-0.53241
29	Size	single	0.37169	2.5235
17	Size	homogeneous	0.92629	0.41549
18	Size	homogeneous	1.0755	1.0287
19	Size	homogeneous	0.51123	2.0239
20	Size	homogeneous	0.45925	-0.35616
21	Size	homogeneous	0.37984	-0.63572
22	Size	homogeneous	0.92464	-0.089478
23	Size	homogeneous	1.287	-0.11414
24	Size	homogeneous	0.43094	0.58046
25	Size	homogeneous	1.1162	1.8657
26	Size	homogeneous	0.53842	-0.78754
27	Size	homogeneous	1.3656	-0.10922
28	Size	homogeneous	0.48255	0.78851
29	Size	homogeneous	0.5964	0.81647
17	Size	lowvariance	1.1465	0.71979
18	Size	lowvariance	1.9214	1.8794
19	Size	lowvariance	0.60633	2.8512
20	Size	lowvariance	0.45478	0.023055
21	Size	lowvariance	0.36011	0.60923
22	Size	lowvariance	0.92073	0.35242
23	Size	lowvariance	0.92883	0.18287
24	Size	lowvariance	0.65886	2.1595
25	Size	lowvariance	0.60082	0.8827
26	Size	lowvariance	0.48759	-0.018007
27	Size	lowvariance	0.76599	1.9419
28	Size	lowvariance	0.44792	0.62585
29	Size	lowvariance	0.57367	2.7444
17	Size	highvariance	0.91882	2.1632
18	Size	highvariance	2.0433	2.7128
19	Size	highvariance	0.34361	6.4722
20	Size	highvariance	0.24507	0.20234
21	Size	highvariance	0.54949	4.3368
22	Size	highvariance	0.48742	-1.3755
23	Size	highvariance	0.55421	2.0709
24	Size	highvariance	0.41225	6.5528
25	Size	highvariance	0.49705	3.5604
26	Size	highvariance	0.47741	-0.69177
27	Size	highvariance	0.60382	5.6932
28	Size	highvariance	0.28806	2.413
29	Size	highvariance	0.58195	5.0112
